# Supplementary material for: Elastic Composites Containing Carbonous Fillers Functionalized by Ionic Liquid: Viscoelastic Properties
Source: Polymers (Basel). 2025 Dec 9;17(24):3271. doi: 10.3390/polym17243271 (PMC12736943; doi:10.3390/polym17243271)
Supplement: Supplementary file 1 [file polymers-17-03271-s001.zip]

Archive with 1 entries (1 files):
- polymers-3972382-supplementary.pdf
